# Supplementary material for: COREMIC: a web-tool to search for a niche associated CORE MICrobiome
Source: PeerJ. 2018 Feb 15;6:e4395. doi: 10.7717/peerj.4395 (PMC5816963; doi:10.7717/peerj.4395)
Supplement: Table S2 — Information about sequences assigned to OTUs per sample in the combined OTU table. The ERR samples are from the Jesus dataset. [file peerj-06-4395-s005.csv]

Num samples: 59
Num observations: 678
Total count: 1647369
Table density (fraction of non-zero values): 0.598
Counts/sample summary:
Min: 1150.0
Max: 198928.0
Median: 6846.000
Mean: 27921.508
Std. dev.: 38794.766
Sample Metadata Categories: None provided
Observation Metadata Categories: taxonomy
Counts/sample detail:
ERR571424: 1150.0
ERR571427: 1191.0
ERR571399: 2064.0
ERR571416: 2718.0
ERR571426: 2737.0
ERR571397: 2779.0
ERR571402: 3332.0
ERR571413: 3407.0
ERR571435: 3833.0
ERR571403: 3856.0
ERR571434: 3872.0
ERR571414: 4028.0
ERR571404: 4168.0
ERR571406: 4175.0
ERR571410: 4368.0
ERR571420: 4518.0
ERR571423: 4543.0
ERR571422: 4567.0
ERR571421: 4586.0
ERR571409: 5272.0
ERR571419: 5274.0
ERR571430: 5330.0
ERR571425: 5829.0
ERR571415: 5876.0
ERR571398: 5904.0
ERR571417: 6084.0
ERR571411: 6096.0
ERR571407: 6183.0
ERR571418: 6430.0
ERR571405: 6846.0
ERR571401: 8289.0
ERR571412: 8322.0
ERR571431: 8333.0
ERR571396: 8542.0
ERR571429: 8945.0
ERR571400: 9395.0
ERR571428: 9639.0
ERR571432: 10147.0
ERR571438: 11344.0
ERR571437: 12820.0
ERR571436: 13262.0
10: 37250.0
31: 45055.0
7: 47300.0
28: 47789.0
11: 49591.0
23: 63371.0
13: 66393.0
12: 69067.0
9: 70933.0
32: 70937.0
26: 73063.0
27: 77017.0
24: 87371.0
30: 90132.0
8: 99120.0
14: 101293.0
25: 112705.0
29: 198928.0
